# Supplementary material for: Somatic Embryogenesis and Agrobacterium-Mediated Gene Transfer Procedures in Chilean Temperate Japonica Rice Varieties for Precision Breeding
Source: Plants (Basel). 2024 Jan 31;13(3):416. doi: 10.3390/plants13030416 (PMC10857379; doi:10.3390/plants13030416)
Supplement: Supplementary file 1 [file plants-13-00416-s001.zip]

Archive with 2 entries (2 files):
- Supplementary Table S2.xlsx
- Supplementary Tables S1.pdf
