# Supplementary material for: Somatic Embryogenesis and Agrobacterium-Mediated Gene Transfer Procedures in Chilean Temperate Japonica Rice Varieties for Precision Breeding
Source: Plants (Basel). 2024 Jan 31;13(3):416. doi: 10.3390/plants13030416 (PMC10857379; doi:10.3390/plants13030416)
Supplement: Supplementary file 1 [file plants-13-00416-s001.zip › Supplementary Table S2.xlsx]

## Sheet: Embryo germination
	Embryo germination (formed green buds)
Variety	N6R			N6RN
Platino	72	71	71	48	50	49
Esmeralda	52	54	53	45	44	45
Zafiro	42	45	43	37	32	34
Cuarzo	30	32	31	53	58	55

## Sheet: Row statistics of Embryo germin
		N6R			N6RN
		Mean	SEM	N	Mean	SEM	N
	Platino	71.3333	0.333333	3	49	0.57735	3
	Esmeralda	53	0.57735	3	44.6667	0.333333	3
	Zafiro	43.3333	0.881917	3	34.3333	1.45297	3
	Cuarzo	31	0.57735	3	55.3333	1.45297	3

## Sheet: 2way ANOVA of Embryo gemination
Table Analyzed	Embryo germination
Two-way ANOVA	Ordinary
Alpha	0.05
Source of Variation	% of total variation	P value	P value summary	Significant?
Interaction	51.65	<0,0001	****	Yes
Row Factor	44.7	<0,0001	****	Yes
Column Factor	2.567	<0,0001	****	Yes
ANOVA table	SS	DF	MS	F (DFn, DFd)	P value
Interaction	1774	3	591.3	F (3, 16) = 253,4	P<0,0001
Row Factor	1535	3	511.7	F (3, 16) = 219,3	P<0,0001
Column Factor	88.17	1	88.17	F (1, 16) = 37,79	P<0,0001
Residual	37.33	16	2.333
Difference between column means
Mean of N6R	49.67
Mean of N6RN	45.83
Difference between means	3.833
SE of difference	0.6236
95% CI of difference	2,511 to 5,155
Data summary
Number of columns (Column Factor)	2
Number of rows (Row Factor)	4
Number of values	24

## Sheet: Multiple paired t tests of Embr
		Below threshold?	P value	Mean of N6R	Mean of N6RN	Difference	SE of difference	t ratio	df	Adjusted P Value
	Platino	Yes	0.001556	71.33	49	22.33	0.8819	25.32	2	0.005234
	Esmeralda	Yes	0.011015	53	44.67	8.333	0.8819	9.449	2	0.021909
	Zafiro	No	0.059981	43.33	34.33	9	2.309	3.897	2	0.059981
	Cuarzo	Yes	0.001311	31	55.33	-24.33	0.8819	27.59	2	0.005234

## Sheet: GFP expression
	Platino				Esmeralda				Zafiro				Cuarzo
GFP spots	31	22	25	23	26	29	26	24	2	2	5	4	7	8	6	6

## Sheet: Row statistics of GFP expressio
		Platino			Esmeralda			Zafiro			Cuarzo
		Mean	SEM	N	Mean	SEM	N	Mean	SEM	N	Mean	SEM	N
	GFP	25.25	2.01556	4	26.25	1.03078	4	3.25	0.75	4	6.75	0.478714	4

## Sheet: Ordinary one-way ANOVA of GFP e
	Table Analyzed	GFP expression
	Data sets analyzed	A-D
	ANOVA summary
	F	98.52
	P value	<0,0001
	P value summary	****
	Significant diff. among means (P < 0.05)?	Yes
	R squared	0.961
	Brown-Forsythe test
	F (DFn, DFd)	1,091 (3, 12)
	P value	0.3904
	P value summary	ns
	Are SDs significantly different (P < 0.05)?	No
	Bartlett's test
	Bartlett's statistic (corrected)	5.669
	P value	0.1289
	P value summary	ns
	Are SDs significantly different (P < 0.05)?	No
	ANOVA table	SS	DF	MS	F (DFn, DFd)	P value
	Treatment (between columns)	1749	3	582.9	F (3, 12) = 98,52	P<0,0001
	Residual (within columns)	71	12	5.917
	Total	1820	15
	Data summary
	Number of treatments (columns)	4
	Number of values (total)	16
